# Supplementary material for: “Coronavirus Changed the Rules on Everything”: Parent Perspectives on How the COVID-19 Pandemic Influenced Family Routines, Relationships and Technology Use in Families with Infants
Source: Int J Environ Res Public Health. 2021 Dec 6;18(23):12865. doi: 10.3390/ijerph182312865 (PMC8657679; doi:10.3390/ijerph182312865)
Supplement: Supplementary file 1 [file ijerph-18-12865-s001.zip]

Archive with 1 entries (1 files):
- ijerph-1455419-supplementary.pdf
